# Supplementary material for: Determination of Methyl Methanesulfonate and Ethyl Methylsulfonate in New Drug for the Treatment of Fatty Liver Using Derivatization Followed by High-Performance Liquid Chromatography with Ultraviolet Detection
Source: Molecules. 2022 Mar 17;27(6):1950. doi: 10.3390/molecules27061950 (PMC8951586; doi:10.3390/molecules27061950)
Supplement: Supplementary file 1 [file molecules-27-01950-s001.zip]

Archive with 1 entries (1 files):
- molecules-1620621-supplementary.pdf
